# Supplementary material for: Co-facial π–π Interaction Expedites Sensitizer-to-Catalyst Electron Transfer for High-Performance CO2 Photoreduction
Source: JACS Au. 2022 Apr 7;2(6):1359–74. doi: 10.1021/jacsau.2c00073 (PMC9241016; doi:10.1021/jacsau.2c00073)
Supplement: Supplementary file 2 — au2c00073_si_002.cif [file au2c00073_si_002.cif]

data_exp_733
_audit_creation_date               2020-12-19
_audit_creation_method
;
Olex2 1.2
(compiled 2018.05.29 svn.r3508 for OlexSys, GUI svn.r5506)
;
_audit_contact_author_address      ?
_audit_contact_author_email        ?
_audit_contact_author_name         ''
_audit_contact_author_phone        ?
_publ_contact_author_id_orcid      ?
_publ_section_references
;
Dolomanov, O.V., Bourhis, L.J., Gildea, R.J, Howard, J.A.K. & Puschmann, H.
 (2009), J. Appl. Cryst. 42, 339-341.

Sheldrick, G.M. (2008). Acta Cryst. A64, 112-122.
;
_chemical_name_common              ?
_chemical_name_systematic
;
 ? 
;
_chemical_formula_moiety           'C49 H32 Ir N3'
_chemical_formula_sum              'C49 H32 Ir N3'
_chemical_formula_weight           854.98
_chemical_melting_point            ?
loop_
  _atom_type_symbol
  _atom_type_description
  _atom_type_scat_dispersion_real
  _atom_type_scat_dispersion_imag
  _atom_type_scat_source
 'C' 'C' 0.0181 0.0091 'International Tables Vol C Tables 4.2.6.8 and 6.1.1.4'
 'H' 'H' 0.0000 0.0000 'International Tables Vol C Tables 4.2.6.8 and 6.1.1.4'
 'Ir' 'Ir' -4.7710 6.5667
 'International Tables Vol C Tables 4.2.6.8 and 6.1.1.4'
 'N' 'N' 0.0311 0.0180 'International Tables Vol C Tables 4.2.6.8 and 6.1.1.4'

_space_group_crystal_system        'monoclinic'
_space_group_IT_number             14
_space_group_name_H-M_alt          'P 1 21/c 1'
_space_group_name_Hall             '-P 2ybc'
loop_
  _space_group_symop_id
  _space_group_symop_operation_xyz
 1 'x, y, z'
 2 '-x, y+1/2, -z+1/2'
 3 '-x, -y, -z'
 4 'x, -y-1/2, z-1/2'

_cell_length_a                     22.0367(5)
_cell_length_b                     9.0448(2)
_cell_length_c                     17.4133(4)
_cell_angle_alpha                  90.00
_cell_angle_beta                   94.134(2)
_cell_angle_gamma                  90.00
_cell_volume                       3461.75(14)
_cell_formula_units_Z              4
_cell_measurement_reflns_used      40025
_cell_measurement_temperature      149.98(10)
_cell_measurement_theta_max        76.1540
_cell_measurement_theta_min        3.8510
_exptl_absorpt_coefficient_mu      7.782
_exptl_absorpt_correction_T_max    1.00000
_exptl_absorpt_correction_T_min    0.19110
_exptl_absorpt_correction_type     multi-scan
_exptl_absorpt_process_details
;
CrysAlisPro 1.171.39.46 (Rigaku Oxford Diffraction, 2018)
Empirical absorption correction using spherical harmonics,
 implemented in SCALE3 ABSPACK scaling algorithm.
;
_exptl_crystal_colour              'clear orangish yellow'
_exptl_crystal_colour_lustre       clear
_exptl_crystal_colour_modifier     orangish
_exptl_crystal_colour_primary      yellow
_exptl_crystal_density_diffrn      1.640
_exptl_crystal_density_meas        ?
_exptl_crystal_density_method      'not measured'
_exptl_crystal_description         prism
_exptl_crystal_F_000               1696
_exptl_crystal_size_max            0.15
_exptl_crystal_size_mid            0.1
_exptl_crystal_size_min            0.1
_exptl_special_details
;
 ? 
;
_diffrn_reflns_av_R_equivalents    0.0703
_diffrn_reflns_av_unetI/netI       0.0238
_diffrn_reflns_limit_h_max         27
_diffrn_reflns_limit_h_min         -27
_diffrn_reflns_limit_k_max         11
_diffrn_reflns_limit_k_min         -11
_diffrn_reflns_limit_l_max         20
_diffrn_reflns_limit_l_min         -21
_diffrn_reflns_number              74624
_diffrn_reflns_theta_full          76.23
_diffrn_reflns_theta_max           76.23
_diffrn_reflns_theta_min           4.02
_diffrn_ambient_environment        N~2~
_diffrn_ambient_temperature        149.98(10)
_diffrn_detector                   'CCD plate'
_diffrn_detector_area_resol_mean   5.2913
_diffrn_detector_type              AtlasS2
_diffrn_measured_fraction_theta_full  0.984
_diffrn_measured_fraction_theta_max  0.984
_diffrn_measurement_details
;
List of Runs (angles in degrees, time in seconds):

  # Type    Start    End  Width  t~exp~   \w     \q     \k     \f   Frames
--------------------------------------------------------------------------
  1  \w      2.00  33.00   1.00    1.50    --   38.00  88.00 -40.83   31
  2  \w   -115.00 -16.00   1.00    1.50    --  -40.77 -38.00  30.00   99
  3  \w   -121.00   0.00   1.00    1.50    --  -40.77 -19.00 -90.00  121
  4  \w    -69.00  32.00   1.00    1.50    --  -40.77  57.00  90.00  101
  5  \w   -115.00 -16.00   1.00    1.50    --  -40.77 -38.00 120.00   99
  6  \w     23.00  97.00   1.00    1.50    --   40.77-125.00   0.00   74
  7  \w     23.00  97.00   1.00    1.50    --   40.77-125.00-150.00   74
  8  \w     13.00 113.00   1.00    1.50    --   40.77  57.00-180.00  100
  9  \w     12.00  40.00   1.00    1.50    --   46.00  83.00  63.48   28
 10  \w     11.00  38.00   1.00    1.50    --   46.00  84.00-148.80   27
 11  \w     11.00  38.00   1.00    1.50    --   46.00  84.00 -37.67   27
 12  \w     16.00  45.00   1.00    1.50    --   50.00  82.00 155.67   29
 13  \w     17.00  45.00   1.00    1.50    --   50.00  80.00  71.65   28
 14  \w     29.00 138.00   1.00    1.50    --   62.00  77.00 -95.15  109
 15  \w     33.00 142.00   1.00    1.50    --   66.00  77.00-173.29  109
 16  \w     33.00 142.00   1.00    1.50    --   66.00  77.00  54.72  109
 17  \w     33.00 142.00   1.00    1.50    --   66.00  77.00 148.71  109
 18  \w     34.00 142.00   1.00    1.50    --   66.00  76.00  93.66  108
 19  \w     34.00 142.00   1.00    1.50    --   66.00  76.00 -36.34  108
 20  \w     37.00 146.00   1.00    1.50    --   70.00  77.00-147.50  109
 21  \w     37.00 146.00   1.00    1.50    --   70.00  77.00 -14.44  109
 22  \w     37.00 146.00   1.00    1.50    --   70.00  77.00 -75.67  109
 23  \w     44.00 147.00   1.00    1.50    --   74.00  67.00  30.64  103
 24  \w     72.00 175.00   1.00    8.00    --  102.00  67.00-133.93  103
 25  \w     83.00 178.00   1.00    8.00    --  112.00  61.00-150.00   95
 26  \w     83.00 178.00   1.00    8.00    --  112.00  61.00  30.00   95
 27  \w     79.00 178.00   1.00    8.00    --  112.00  77.00  30.00   99
 28  \w     83.00 178.00   1.00    8.00    --  112.00  61.00 120.00   95
 29  \w     83.00 178.00   1.00    8.00    --  112.00  61.00 -30.00   95
 30  \w     83.00 178.00   1.00    8.00    --  112.00  61.00 -60.00   95
 31  \w     40.00 141.00   1.00    8.00    --  112.00 -61.00-120.00  101
 32  \w     79.00 178.00   1.00    8.00    --  112.00  77.00 -30.00   99
 33  \w     29.00 110.00   1.00    8.00    --  112.00 -94.00 -30.00   81
 34  \w     36.00 113.00   1.00    8.00    --  112.00-111.00-120.00   77
 35  \w     36.00 113.00   1.00    8.00    --  112.00-111.00-150.00   77
 36  \w     79.00 178.00   1.00    8.00    --  112.00  77.00 150.00   99
 37  \w     79.00 178.00   1.00    8.00    --  112.00  77.00 -90.00   99
 38  \w     79.00 178.00   1.00    8.00    --  112.00  77.00   0.00   99
 39  \w     83.00 178.00   1.00    8.00    --  112.00  61.00 150.00   95
 40  \w     83.00 178.00   1.00    8.00    --  112.00  61.00-120.00   95
 41  \w     83.00 154.00   1.00    8.00    --  112.00  61.00 -90.00   71
;
_diffrn_measurement_device         'four-circle diffractometer'
_diffrn_measurement_device_type    'SuperNova, Dual, Cu at home/near, AtlasS2'
_diffrn_measurement_method         '\w scans'
_diffrn_orient_matrix_type        
 'CrysAlisPro convention (1999,Acta A55,543-557)'
_diffrn_orient_matrix_UB_11        0.0346734000
_diffrn_orient_matrix_UB_12        0.1467724000
_diffrn_orient_matrix_UB_13        0.0132124000
_diffrn_orient_matrix_UB_21        0.0566125000
_diffrn_orient_matrix_UB_22        -0.0859071000
_diffrn_orient_matrix_UB_23        0.0321447000
_diffrn_orient_matrix_UB_31        0.0224100000
_diffrn_orient_matrix_UB_32        -0.0100880000
_diffrn_orient_matrix_UB_33        -0.0816157000
_diffrn_radiation_monochromator    mirror
_diffrn_radiation_probe            x-ray
_diffrn_radiation_type             CuK\a
_diffrn_radiation_wavelength       1.54184
_diffrn_source                     'micro-focus sealed X-ray tube'
_diffrn_source_type                'SuperNova (Cu) X-ray Source'
_diffrn_standards_decay_%          ?
_diffrn_standards_interval_count   ?
_diffrn_standards_interval_time    ?
_diffrn_standards_number           ?
_reflns_number_gt                  6935
_reflns_number_total               7129
_reflns_odcompleteness_completeness  98.64
_reflns_odcompleteness_iscentric   1
_reflns_odcompleteness_theta       74.33
_reflns_threshold_expression       >2sigma(I)
_computing_cell_refinement         'CrysAlisPro 1.171.39.46 (Rigaku OD, 2018)'
_computing_data_collection         'CrysAlisPro 1.171.39.46 (Rigaku OD, 2018)'
_computing_data_reduction          'CrysAlisPro 1.171.39.46 (Rigaku OD, 2018)'
_computing_molecular_graphics      'Olex2 (Dolomanov et al., 2009)'
_computing_publication_material    'Olex2 (Dolomanov et al., 2009)'
_computing_structure_refinement    'XL (Sheldrick, 2008)'
_computing_structure_solution      'ShelXT (Sheldrick, 2015)'
_refine_diff_density_max           1.196
_refine_diff_density_min           -1.738
_refine_diff_density_rms           0.127
_refine_ls_extinction_coef         ?
_refine_ls_extinction_method       none
_refine_ls_goodness_of_fit_ref     1.233
_refine_ls_hydrogen_treatment      constr
_refine_ls_matrix_type             full
_refine_ls_number_parameters       478
_refine_ls_number_reflns           7129
_refine_ls_number_restraints       0
_refine_ls_R_factor_all            0.0429
_refine_ls_R_factor_gt             0.0416
_refine_ls_restrained_S_all        1.233
_refine_ls_shift/su_max            0.001
_refine_ls_shift/su_mean           0.000
_refine_ls_structure_factor_coef   Fsqd
_refine_ls_weighting_details      
 'calc w=1/[\s^2^(Fo^2^)+(0.0321P)^2^+22.0315P] where P=(Fo^2^+2Fc^2^)/3'
_refine_ls_weighting_scheme        calc
_refine_ls_wR_factor_gt            0.1090
_refine_ls_wR_factor_ref           0.1096
_refine_special_details
;
 Refinement of F^2^ against ALL reflections.  The weighted R-factor wR and 
 goodness of fit S are based on F^2^, conventional R-factors R are based 
 on F, with F set to zero for negative F^2^. The threshold expression of 
 F^2^ > 2sigma(F^2^) is used only for calculating R-factors(gt) etc. and is 
 not relevant to the choice of reflections for refinement.  R-factors based 
 on F^2^ are statistically about twice as large as those based on F, and R- 
 factors based on ALL data will be even larger. 
;
_olex2_refinement_description
;
1. Fixed Uiso
 At 1.2 times of:
  All C(H) groups
2.a Aromatic/amide H refined with riding coordinates:
 C006(H006), C007(H007), C00A(H00A), C00D(H00D), C00F(H00F), C00G(H00G),
 C00I(H00I), C00J(H00J), C00K(H00K), C00L(H00L), C00M(H00M), C00O(H00O),
 C00R(H00R), C00S(H00S), C00T(H00T), C00W(H00W), C00X(H00X), C010(H010),
 C012(H012), C013(H013), C015(H015), C016(H016), C017(H017), C019(H019),
 C01A(H01A), C01B(H01B), C01C(H01C), C01D(H01D), C01E(H01E), C01F(H01F),
 C01G(H01G), C01H(H01H)
;
_atom_sites_solution_hydrogens     geom
_atom_sites_solution_primary       dual
_atom_sites_solution_secondary     difmap
loop_
  _atom_site_label
  _atom_site_type_symbol
  _atom_site_fract_x
  _atom_site_fract_y
  _atom_site_fract_z
  _atom_site_U_iso_or_equiv
  _atom_site_adp_type
  _atom_site_occupancy
  _atom_site_calc_flag
  _atom_site_disorder_assembly
  _atom_site_disorder_group
  _atom_site_refinement_flags_posn
 Ir01 Ir 0.327717(9) 0.49379(2) 0.804625(12) 0.01896(8) Uani 1 d . . .
 N002 N 0.30156(19) 0.4321(5) 0.9149(2) 0.0220(8) Uani 1 d . . .
 N N 0.41324(18) 0.5762(5) 0.8484(2) 0.0228(9) Uani 1 d . . .
 C004 C 0.3790(2) 0.3085(6) 0.8031(3) 0.0225(10) Uani 1 d . . .
 N005 N 0.28189(18) 0.7010(5) 0.7946(3) 0.0221(9) Uani 1 d . . .
 C006 C 0.2462(3) 0.8902(7) 0.7076(4) 0.0353(13) Uani 1 d . . .
 H006 H 0.2431 0.9293 0.6581 0.042 Uiso 1 calc . . R
 C007 C 0.4777(3) 0.7606(7) 0.9099(4) 0.0372(14) Uani 1 d . . .
 H007 H 0.4837 0.8583 0.9253 0.045 Uiso 1 calc . . R
 C008 C 0.2794(2) 0.7601(6) 0.7228(3) 0.0259(11) Uani 1 d . . .
 C009 C 0.0519(2) 0.5817(7) 0.3699(3) 0.0330(13) Uani 1 d . . .
 C00A C 0.4031(3) 0.0555(7) 0.7698(4) 0.0377(14) Uani 1 d . . .
 H00A H 0.3907 -0.0349 0.7486 0.045 Uiso 1 calc . . R
 C00B C 0.2451(2) 0.4033(5) 0.7763(3) 0.0198(9) Uani 1 d . . .
 N00C C 0.3416(2) 0.5459(6) 0.6959(3) 0.0204(9) Uani 1 d . . .
 C00D C 0.5131(3) 0.5125(7) 0.8982(4) 0.0376(14) Uani 1 d . . .
 H00D H 0.5439 0.4426 0.9057 0.045 Uiso 1 calc . . R
 C00E C 0.0527(2) 0.3373(7) 0.4713(3) 0.0293(12) Uani 1 d . . .
 C00F C 0.3352(3) 0.4498(7) 0.9824(3) 0.0290(11) Uani 1 d . . .
 H00F H 0.3716 0.5017 0.9826 0.035 Uiso 1 calc . . R
 C00G C 0.3762(3) 0.5129(7) 0.5661(4) 0.0355(14) Uani 1 d . . .
 H00G H 0.3985 0.4585 0.5326 0.043 Uiso 1 calc . . R
 C00H C 0.0836(2) 0.4694(6) 0.4950(3) 0.0248(11) Uani 1 d . . .
 C00I C 0.3175(3) 0.3940(7) 1.0512(3) 0.0329(12) Uani 1 d . . .
 H00I H 0.3423 0.4051 1.0964 0.040 Uiso 1 calc . . R
 C00J C 0.2277(3) 0.3033(7) 0.9841(3) 0.0326(12) Uani 1 d . . .
 H00J H 0.1908 0.2532 0.9838 0.039 Uiso 1 calc . . R
 C00K C 0.2124(2) 0.4009(5) 0.7048(3) 0.0199(9) Uani 1 d . . .
 H00K H 0.2314 0.4339 0.6620 0.024 Uiso 1 calc . . R
 C00L C 0.3460(3) 0.6386(8) 0.5401(4) 0.0433(16) Uani 1 d . . .
 H00L H 0.3469 0.6677 0.4890 0.052 Uiso 1 calc . . R
 C00M C 0.5225(3) 0.6557(8) 0.9243(4) 0.0409(15) Uani 1 d . . .
 H00M H 0.5589 0.6812 0.9515 0.049 Uiso 1 calc . . R
 C00N C 0.4576(2) 0.4732(7) 0.8608(3) 0.0291(12) Uani 1 d . . .
 C00O C 0.3615(3) 0.1705(6) 0.7737(3) 0.0309(12) Uani 1 d . . .
 H00O H 0.3211 0.1548 0.7563 0.037 Uiso 1 calc . . R
 C00P C 0.0820(2) 0.5926(6) 0.4442(3) 0.0271(11) Uani 1 d . . .
 C00Q C 0.4406(2) 0.3255(6) 0.8313(3) 0.0263(11) Uani 1 d . . .
 C00R C 0.4637(3) 0.0762(7) 0.7978(4) 0.0388(14) Uani 1 d . . .
 H00R H 0.4915 -0.0009 0.7957 0.047 Uiso 1 calc . . R
 C00S C 0.1550(2) 0.2954(6) 0.8298(3) 0.0267(11) Uani 1 d . . .
 H00S H 0.1360 0.2590 0.8719 0.032 Uiso 1 calc . . R
 C00T C 0.3738(2) 0.4663(7) 0.6422(3) 0.0285(11) Uani 1 d . . .
 H00T H 0.3941 0.3802 0.6580 0.034 Uiso 1 calc . . R
 C00U C 0.2144(2) 0.3493(6) 0.8403(3) 0.0241(10) Uani 1 d . . .
 C00V C 0.1155(2) 0.4782(6) 0.5692(3) 0.0258(11) Uani 1 d . . .
 C00W C 0.1408(2) 0.6195(7) 0.5929(3) 0.0314(12) Uani 1 d . . .
 H00W H 0.1590 0.6300 0.6424 0.038 Uiso 1 calc . . R
 C00X C 0.0877(2) 0.2227(6) 0.5925(3) 0.0293(11) Uani 1 d . . .
 H00X H 0.0892 0.1401 0.6244 0.035 Uiso 1 calc . . R
 C00Y C 0.2473(2) 0.3596(6) 0.9156(3) 0.0224(10) Uani 1 d . . .
 C00Z C 0.1524(2) 0.3509(6) 0.6946(3) 0.0225(10) Uani 1 d . . .
 C010 C 0.2180(3) 0.9605(7) 0.7655(4) 0.0393(14) Uani 1 d . . .
 H010 H 0.1965 1.0478 0.7555 0.047 Uiso 1 calc . . R
 C011 C 0.3127(2) 0.6777(6) 0.6675(3) 0.0270(11) Uani 1 d . . .
 C012 C 0.0553(2) 0.2153(7) 0.5211(3) 0.0309(12) Uani 1 d . . .
 H012 H 0.0351 0.1285 0.5063 0.037 Uiso 1 calc . . R
 C013 C 0.2624(3) 0.3212(7) 1.0518(3) 0.0349(13) Uani 1 d . . .
 H013 H 0.2490 0.2850 1.0977 0.042 Uiso 1 calc . . R
 C014 C 0.1105(2) 0.7282(7) 0.4679(3) 0.0310(12) Uani 1 d . . .
 C015 C 0.0205(2) 0.4490(8) 0.3483(3) 0.0345(13) Uani 1 d . . .
 H015 H -0.0004 0.4424 0.3001 0.041 Uiso 1 calc . . R
 C016 C 0.2538(2) 0.7696(6) 0.8511(3) 0.0305(12) Uani 1 d . . .
 H016 H 0.2559 0.7277 0.9000 0.037 Uiso 1 calc . . R
 C017 C 0.1386(3) 0.7370(7) 0.5450(4) 0.0329(12) Uani 1 d . . .
 H017 H 0.1557 0.8261 0.5622 0.040 Uiso 1 calc . . R
 C018 C 0.1182(2) 0.3515(6) 0.6175(3) 0.0239(10) Uani 1 d . . .
 C019 C 0.4821(3) 0.2099(7) 0.8283(4) 0.0340(13) Uani 1 d . . .
 H019 H 0.5224 0.2234 0.8471 0.041 Uiso 1 calc . . R
 C01A C 0.0204(2) 0.3324(7) 0.3969(4) 0.0357(14) Uani 1 d . . .
 H01A H -0.0010 0.2474 0.3817 0.043 Uiso 1 calc . . R
 C01B C 0.1240(2) 0.2954(6) 0.7580(3) 0.0263(11) Uani 1 d . . .
 H01B H 0.0845 0.2588 0.7518 0.032 Uiso 1 calc . . R
 C01C C 0.0832(3) 0.8322(8) 0.3425(4) 0.0456(16) Uani 1 d . . .
 H01C H 0.0849 0.9102 0.3079 0.055 Uiso 1 calc . . R
 C01D C 0.3141(3) 0.7212(7) 0.5910(4) 0.0386(14) Uani 1 d . . .
 H01D H 0.2935 0.8061 0.5738 0.046 Uiso 1 calc . . R
 C01E C 0.1101(3) 0.8475(7) 0.4169(4) 0.0414(15) Uani 1 d . . .
 H01E H 0.1278 0.9368 0.4327 0.050 Uiso 1 calc . . R
 C01F C 0.2218(3) 0.9004(7) 0.8386(4) 0.0389(14) Uani 1 d . . .
 H01F H 0.2034 0.9467 0.8785 0.047 Uiso 1 calc . . R
 C01G C 0.4236(3) 0.7162(6) 0.8720(3) 0.0302(12) Uani 1 d . . .
 H01G H 0.3930 0.7859 0.8624 0.036 Uiso 1 calc . . R
 C01H C 0.0542(3) 0.7033(8) 0.3196(4) 0.0429(15) Uani 1 d . . .
 H01H H 0.0358 0.6963 0.2700 0.051 Uiso 1 calc . . R

loop_
  _atom_site_aniso_label
  _atom_site_aniso_U_11
  _atom_site_aniso_U_22
  _atom_site_aniso_U_33
  _atom_site_aniso_U_23
  _atom_site_aniso_U_13
  _atom_site_aniso_U_12
 Ir01 0.01557(12) 0.02364(12) 0.01769(13) 0.00227(7) 0.00136(8) -0.00088(7)
 N002 0.021(2) 0.026(2) 0.019(2) 0.0009(17) 0.0033(16) -0.0009(17)
 N 0.0179(19) 0.032(2) 0.019(2) 0.0043(17) 0.0008(16) -0.0030(17)
 C004 0.019(2) 0.028(3) 0.022(2) 0.006(2) 0.0050(19) 0.0037(19)
 N005 0.0193(19) 0.020(2) 0.027(2) -0.0004(17) 0.0008(17) -0.0004(16)
 C006 0.036(3) 0.030(3) 0.040(3) 0.005(2) -0.002(3) 0.001(2)
 C007 0.034(3) 0.040(3) 0.038(3) 0.002(3) 0.002(3) -0.014(3)
 C008 0.023(2) 0.025(3) 0.029(3) 0.004(2) 0.001(2) -0.002(2)
 C009 0.023(3) 0.048(3) 0.028(3) -0.003(3) -0.001(2) 0.007(2)
 C00A 0.037(3) 0.032(3) 0.045(4) 0.000(3) 0.004(3) 0.006(3)
 C00B 0.012(2) 0.022(2) 0.026(3) -0.0005(19) 0.0047(18) -0.0013(17)
 N00C 0.015(2) 0.033(3) 0.013(2) -0.001(2) 0.0025(17) -0.0015(19)
 C00D 0.024(3) 0.047(4) 0.042(4) 0.011(3) -0.002(3) 0.000(2)
 C00E 0.017(2) 0.039(3) 0.032(3) -0.009(2) 0.001(2) 0.001(2)
 C00F 0.028(3) 0.037(3) 0.021(3) 0.001(2) -0.005(2) 0.002(2)
 C00G 0.035(3) 0.050(4) 0.023(3) 0.002(2) 0.013(2) 0.004(3)
 C00H 0.014(2) 0.037(3) 0.023(3) -0.005(2) 0.0044(19) 0.001(2)
 C00I 0.037(3) 0.040(3) 0.021(3) 0.004(2) -0.002(2) -0.004(2)
 C00J 0.029(3) 0.037(3) 0.032(3) 0.007(2) 0.005(2) -0.007(2)
 C00K 0.019(2) 0.025(2) 0.017(2) -0.0008(18) 0.0067(18) -0.0012(18)
 C00L 0.052(4) 0.056(4) 0.023(3) 0.013(3) 0.009(3) 0.006(3)
 C00M 0.027(3) 0.053(4) 0.040(4) 0.004(3) -0.008(3) -0.012(3)
 C00N 0.020(3) 0.035(3) 0.032(3) 0.008(2) 0.001(2) -0.002(2)
 C00O 0.027(3) 0.031(3) 0.035(3) 0.003(2) 0.005(2) 0.002(2)
 C00P 0.018(2) 0.037(3) 0.026(3) -0.001(2) 0.001(2) 0.004(2)
 C00Q 0.022(2) 0.032(3) 0.025(3) 0.009(2) 0.002(2) 0.002(2)
 C00R 0.036(3) 0.041(3) 0.040(3) 0.007(3) 0.008(3) 0.016(3)
 C00S 0.022(2) 0.029(3) 0.029(3) 0.001(2) 0.005(2) -0.001(2)
 C00T 0.023(3) 0.032(3) 0.031(3) 0.001(2) 0.003(2) -0.002(2)
 C00U 0.023(2) 0.023(2) 0.026(3) 0.001(2) 0.003(2) -0.0007(19)
 C00V 0.019(2) 0.029(3) 0.029(3) -0.004(2) 0.001(2) 0.002(2)
 C00W 0.024(3) 0.036(3) 0.033(3) -0.003(2) -0.005(2) -0.002(2)
 C00X 0.025(3) 0.030(3) 0.034(3) -0.004(2) 0.006(2) -0.001(2)
 C00Y 0.019(2) 0.029(3) 0.021(3) 0.001(2) 0.0125(19) 0.0000(19)
 C00Z 0.020(2) 0.023(2) 0.024(3) -0.0008(19) 0.0020(19) 0.0043(19)
 C010 0.034(3) 0.029(3) 0.055(4) 0.000(3) 0.003(3) 0.007(2)
 C011 0.021(2) 0.031(3) 0.029(3) 0.005(2) 0.002(2) -0.002(2)
 C012 0.024(3) 0.035(3) 0.034(3) -0.009(2) 0.003(2) -0.005(2)
 C013 0.043(3) 0.039(3) 0.023(3) 0.008(2) 0.008(2) -0.003(3)
 C014 0.022(2) 0.039(3) 0.033(3) 0.003(2) 0.002(2) 0.003(2)
 C015 0.023(3) 0.055(4) 0.026(3) -0.013(3) 0.001(2) 0.007(3)
 C016 0.028(3) 0.031(3) 0.033(3) -0.001(2) 0.009(2) 0.001(2)
 C017 0.027(3) 0.034(3) 0.038(3) -0.002(2) -0.001(2) -0.003(2)
 C018 0.015(2) 0.030(3) 0.027(3) -0.003(2) 0.0035(19) 0.0020(19)
 C019 0.026(3) 0.042(3) 0.034(3) 0.008(3) 0.004(2) 0.006(2)
 C01A 0.020(2) 0.051(4) 0.035(3) -0.017(3) -0.004(2) 0.002(2)
 C01B 0.017(2) 0.028(3) 0.034(3) 0.000(2) 0.002(2) -0.0018(19)
 C01C 0.039(3) 0.055(4) 0.042(4) 0.015(3) -0.002(3) 0.003(3)
 C01D 0.040(3) 0.038(3) 0.038(3) 0.015(3) 0.002(3) 0.007(3)
 C01E 0.034(3) 0.039(3) 0.050(4) 0.011(3) -0.003(3) -0.002(3)
 C01F 0.033(3) 0.034(3) 0.051(4) -0.007(3) 0.014(3) 0.004(2)
 C01G 0.030(3) 0.030(3) 0.030(3) 0.003(2) -0.002(2) -0.005(2)
 C01H 0.032(3) 0.062(4) 0.033(3) 0.009(3) -0.005(3) 0.008(3)

_geom_special_details
;
 All esds (except the esd in the dihedral angle between two l.s. planes) 
 are estimated using the full covariance matrix.  The cell esds are taken 
 into account individually in the estimation of esds in distances, angles 
 and torsion angles; correlations between esds in cell parameters are only 
 used when they are defined by crystal symmetry.  An approximate (isotropic) 
 treatment of cell esds is used for estimating esds involving l.s. planes. 
;
loop_
  _geom_bond_atom_site_label_1
  _geom_bond_atom_site_label_2
  _geom_bond_distance
  _geom_bond_site_symmetry_2
  _geom_bond_publ_flag
 Ir01 N002 2.119(4) . ?
 Ir01 N 2.117(4) . ?
 Ir01 C004 2.022(5) . ?
 Ir01 N005 2.130(4) . ?
 Ir01 C00B 2.024(5) . ?
 Ir01 N00C 1.995(5) . ?
 N002 C00F 1.354(7) . ?
 N002 C00Y 1.365(6) . ?
 N C00N 1.356(7) . ?
 N C01G 1.345(7) . ?
 C004 C00O 1.393(8) . ?
 C004 C00Q 1.419(7) . ?
 N005 C008 1.358(7) . ?
 N005 C016 1.351(7) . ?
 C006 H006 0.9300 . ?
 C006 C008 1.402(8) . ?
 C006 C010 1.378(9) . ?
 C007 H007 0.9300 . ?
 C007 C00M 1.379(9) . ?
 C007 C01G 1.380(8) . ?
 C008 C011 1.456(8) . ?
 C009 C00P 1.415(7) . ?
 C009 C015 1.422(9) . ?
 C009 C01H 1.409(9) . ?
 C00A H00A 0.9300 . ?
 C00A C00O 1.392(8) . ?
 C00A C00R 1.401(9) . ?
 C00B C00K 1.394(7) . ?
 C00B C00U 1.430(7) . ?
 N00C C00T 1.413(8) . ?
 N00C C011 1.423(7) . ?
 C00D H00D 0.9300 . ?
 C00D C00M 1.384(9) . ?
 C00D C00N 1.391(8) . ?
 C00E C00H 1.422(8) . ?
 C00E C012 1.402(9) . ?
 C00E C01A 1.433(8) . ?
 C00F H00F 0.9300 . ?
 C00F C00I 1.382(8) . ?
 C00G H00G 0.9300 . ?
 C00G C00L 1.378(9) . ?
 C00G C00T 1.394(8) . ?
 C00H C00P 1.422(8) . ?
 C00H C00V 1.428(7) . ?
 C00I H00I 0.9300 . ?
 C00I C013 1.382(8) . ?
 C00J H00J 0.9300 . ?
 C00J C00Y 1.395(8) . ?
 C00J C013 1.368(8) . ?
 C00K H00K 0.9300 . ?
 C00K C00Z 1.396(7) . ?
 C00L H00L 0.9300 . ?
 C00L C01D 1.388(10) . ?
 C00M H00M 0.9300 . ?
 C00N C00Q 1.469(8) . ?
 C00O H00O 0.9300 . ?
 C00P C014 1.425(8) . ?
 C00Q C019 1.394(8) . ?
 C00R H00R 0.9300 . ?
 C00R C019 1.370(9) . ?
 C00S H00S 0.9300 . ?
 C00S C00U 1.397(7) . ?
 C00S C01B 1.381(8) . ?
 C00T H00T 0.9300 . ?
 C00U C00Y 1.454(7) . ?
 C00V C00W 1.442(8) . ?
 C00V C018 1.420(8) . ?
 C00W H00W 0.9300 . ?
 C00W C017 1.350(8) . ?
 C00X H00X 0.9300 . ?
 C00X C012 1.390(8) . ?
 C00X C018 1.398(7) . ?
 C00Z C018 1.491(7) . ?
 C00Z C01B 1.402(8) . ?
 C010 H010 0.9300 . ?
 C010 C01F 1.380(10) . ?
 C011 C01D 1.392(8) . ?
 C012 H012 0.9300 . ?
 C013 H013 0.9300 . ?
 C014 C017 1.439(8) . ?
 C014 C01E 1.396(9) . ?
 C015 H015 0.9300 . ?
 C015 C01A 1.352(10) . ?
 C016 H016 0.9300 . ?
 C016 C01F 1.386(8) . ?
 C017 H017 0.9300 . ?
 C019 H019 0.9300 . ?
 C01A H01A 0.9300 . ?
 C01B H01B 0.9300 . ?
 C01C H01C 0.9300 . ?
 C01C C01E 1.392(9) . ?
 C01C C01H 1.375(10) . ?
 C01D H01D 0.9300 . ?
 C01E H01E 0.9300 . ?
 C01F H01F 0.9300 . ?
 C01G H01G 0.9300 . ?
 C01H H01H 0.9300 . ?

loop_
  _geom_angle_atom_site_label_1
  _geom_angle_atom_site_label_2
  _geom_angle_atom_site_label_3
  _geom_angle
  _geom_angle_site_symmetry_1
  _geom_angle_site_symmetry_3
  _geom_angle_publ_flag
 N002 Ir01 N005 98.48(17) . . ?
 N Ir01 N002 93.42(16) . . ?
 N Ir01 N005 97.14(16) . . ?
 C004 Ir01 N002 89.01(18) . . ?
 C004 Ir01 N 79.23(19) . . ?
 C004 Ir01 N005 171.90(18) . . ?
 C004 Ir01 C00B 98.9(2) . . ?
 C00B Ir01 N002 79.36(18) . . ?
 C00B Ir01 N 172.61(18) . . ?
 C00B Ir01 N005 85.57(18) . . ?
 N00C Ir01 N002 172.76(17) . . ?
 N00C Ir01 N 93.74(18) . . ?
 N00C Ir01 C004 93.4(2) . . ?
 N00C Ir01 N005 79.53(19) . . ?
 N00C Ir01 C00B 93.5(2) . . ?
 C00F N002 Ir01 126.1(4) . . ?
 C00F N002 C00Y 118.3(5) . . ?
 C00Y N002 Ir01 115.5(3) . . ?
 C00N N Ir01 115.3(4) . . ?
 C01G N Ir01 124.6(4) . . ?
 C01G N C00N 119.6(5) . . ?
 C00O C004 Ir01 127.5(4) . . ?
 C00O C004 C00Q 117.2(5) . . ?
 C00Q C004 Ir01 115.2(4) . . ?
 C008 N005 Ir01 114.1(3) . . ?
 C016 N005 Ir01 125.8(4) . . ?
 C016 N005 C008 120.0(5) . . ?
 C008 C006 H006 119.8 . . ?
 C010 C006 H006 119.8 . . ?
 C010 C006 C008 120.5(6) . . ?
 C00M C007 H007 121.0 . . ?
 C01G C007 H007 121.0 . . ?
 C01G C007 C00M 118.0(6) . . ?
 N005 C008 C006 119.3(5) . . ?
 N005 C008 C011 114.8(5) . . ?
 C006 C008 C011 125.9(5) . . ?
 C00P C009 C015 119.2(6) . . ?
 C01H C009 C00P 118.6(6) . . ?
 C01H C009 C015 122.2(6) . . ?
 C00O C00A H00A 120.1 . . ?
 C00O C00A C00R 119.9(6) . . ?
 C00R C00A H00A 120.1 . . ?
 C00K C00B Ir01 128.5(4) . . ?
 C00K C00B C00U 116.6(4) . . ?
 C00U C00B Ir01 114.6(4) . . ?
 C00T N00C Ir01 128.8(4) . . ?
 C00T N00C C011 115.4(5) . . ?
 C011 N00C Ir01 115.7(4) . . ?
 C00M C00D H00D 120.0 . . ?
 C00M C00D C00N 120.0(6) . . ?
 C00N C00D H00D 120.0 . . ?
 C00H C00E C01A 119.0(6) . . ?
 C012 C00E C00H 118.9(5) . . ?
 C012 C00E C01A 122.1(5) . . ?
 N002 C00F H00F 118.7 . . ?
 N002 C00F C00I 122.6(5) . . ?
 C00I C00F H00F 118.7 . . ?
 C00L C00G H00G 119.6 . . ?
 C00L C00G C00T 120.8(6) . . ?
 C00T C00G H00G 119.6 . . ?
 C00E C00H C00P 119.2(5) . . ?
 C00E C00H C00V 120.3(5) . . ?
 C00P C00H C00V 120.5(5) . . ?
 C00F C00I H00I 120.5 . . ?
 C013 C00I C00F 118.9(5) . . ?
 C013 C00I H00I 120.5 . . ?
 C00Y C00J H00J 119.8 . . ?
 C013 C00J H00J 119.8 . . ?
 C013 C00J C00Y 120.4(5) . . ?
 C00B C00K H00K 118.6 . . ?
 C00B C00K C00Z 122.9(5) . . ?
 C00Z C00K H00K 118.6 . . ?
 C00G C00L H00L 120.4 . . ?
 C00G C00L C01D 119.3(6) . . ?
 C01D C00L H00L 120.4 . . ?
 C007 C00M C00D 119.7(5) . . ?
 C007 C00M H00M 120.1 . . ?
 C00D C00M H00M 120.1 . . ?
 N C00N C00D 119.9(6) . . ?
 N C00N C00Q 114.0(5) . . ?
 C00D C00N C00Q 126.1(5) . . ?
 C004 C00O H00O 119.3 . . ?
 C00A C00O C004 121.5(5) . . ?
 C00A C00O H00O 119.3 . . ?
 C009 C00P C00H 120.2(5) . . ?
 C009 C00P C014 119.5(5) . . ?
 C00H C00P C014 120.2(5) . . ?
 C004 C00Q C00N 115.7(5) . . ?
 C019 C00Q C004 121.4(5) . . ?
 C019 C00Q C00N 122.9(5) . . ?
 C00A C00R H00R 119.9 . . ?
 C019 C00R C00A 120.1(6) . . ?
 C019 C00R H00R 119.9 . . ?
 C00U C00S H00S 119.5 . . ?
 C01B C00S H00S 119.5 . . ?
 C01B C00S C00U 121.1(5) . . ?
 N00C C00T H00T 119.0 . . ?
 C00G C00T N00C 122.0(5) . . ?
 C00G C00T H00T 119.0 . . ?
 C00B C00U C00Y 116.6(4) . . ?
 C00S C00U C00B 120.6(5) . . ?
 C00S C00U C00Y 122.8(5) . . ?
 C00H C00V C00W 117.6(5) . . ?
 C018 C00V C00H 119.2(5) . . ?
 C018 C00V C00W 123.2(5) . . ?
 C00V C00W H00W 119.2 . . ?
 C017 C00W C00V 121.7(5) . . ?
 C017 C00W H00W 119.2 . . ?
 C012 C00X H00X 119.3 . . ?
 C012 C00X C018 121.5(5) . . ?
 C018 C00X H00X 119.3 . . ?
 N002 C00Y C00J 120.6(5) . . ?
 N002 C00Y C00U 113.7(4) . . ?
 C00J C00Y C00U 125.7(5) . . ?
 C00K C00Z C018 121.7(5) . . ?
 C00K C00Z C01B 119.2(5) . . ?
 C01B C00Z C018 119.1(5) . . ?
 C006 C010 H010 120.3 . . ?
 C006 C010 C01F 119.5(6) . . ?
 C01F C010 H010 120.3 . . ?
 N00C C011 C008 115.6(5) . . ?
 C01D C011 C008 122.3(5) . . ?
 C01D C011 N00C 122.0(5) . . ?
 C00E C012 H012 119.6 . . ?
 C00X C012 C00E 120.7(5) . . ?
 C00X C012 H012 119.6 . . ?
 C00I C013 H013 120.4 . . ?
 C00J C013 C00I 119.1(5) . . ?
 C00J C013 H013 120.4 . . ?
 C00P C014 C017 118.0(5) . . ?
 C01E C014 C00P 119.9(5) . . ?
 C01E C014 C017 122.1(6) . . ?
 C009 C015 H015 119.5 . . ?
 C01A C015 C009 121.0(5) . . ?
 C01A C015 H015 119.5 . . ?
 N005 C016 H016 118.9 . . ?
 N005 C016 C01F 122.2(6) . . ?
 C01F C016 H016 118.9 . . ?
 C00W C017 C014 121.8(6) . . ?
 C00W C017 H017 119.1 . . ?
 C014 C017 H017 119.1 . . ?
 C00V C018 C00Z 122.2(5) . . ?
 C00X C018 C00V 119.3(5) . . ?
 C00X C018 C00Z 118.5(5) . . ?
 C00Q C019 H019 120.0 . . ?
 C00R C019 C00Q 120.0(5) . . ?
 C00R C019 H019 120.0 . . ?
 C00E C01A H01A 119.4 . . ?
 C015 C01A C00E 121.3(6) . . ?
 C015 C01A H01A 119.4 . . ?
 C00S C01B C00Z 119.6(5) . . ?
 C00S C01B H01B 120.2 . . ?
 C00Z C01B H01B 120.2 . . ?
 C01E C01C H01C 119.6 . . ?
 C01H C01C H01C 119.6 . . ?
 C01H C01C C01E 120.8(6) . . ?
 C00L C01D C011 120.4(6) . . ?
 C00L C01D H01D 119.8 . . ?
 C011 C01D H01D 119.8 . . ?
 C014 C01E H01E 120.1 . . ?
 C01C C01E C014 119.8(6) . . ?
 C01C C01E H01E 120.1 . . ?
 C010 C01F C016 118.5(6) . . ?
 C010 C01F H01F 120.7 . . ?
 C016 C01F H01F 120.7 . . ?
 N C01G C007 122.8(6) . . ?
 N C01G H01G 118.6 . . ?
 C007 C01G H01G 118.6 . . ?
 C009 C01H H01H 119.4 . . ?
 C01C C01H C009 121.2(6) . . ?
 C01C C01H H01H 119.4 . . ?

_olex2_submission_special_instructions  'No special instructions were received'
_oxdiff_exptl_absorpt_empirical_details
;
Empirical correction (ABSPACK) includes:
- Absorption correction using spherical harmonics
- Frame scaling
;
_oxdiff_exptl_absorpt_empirical_full_max  2.434
_oxdiff_exptl_absorpt_empirical_full_min  0.612
